# Supplementary material for: Hereditary kidney tumor syndromes: structured evaluation of a questionnaire-based approach
Source: Clin Kidney J. 2026 May 6;19(6):sfag143. doi: 10.1093/ckj/sfag143 (PMC13254475; doi:10.1093/ckj/sfag143)
Supplement: sfag143_Supplemental_Files [file sfag143_supplemental_files.zip]

Archive with 3 entries (3 files):
- HereditaryKidneyCancerScreeningQuestionnaire.pdf
- hRCC Screening_v7 - Supplements.pdf
- SupplFigure2_details_confDx.svg
